# Supplementary material for: DBU Promoted Polysubstituted Arene Formation via a Michael Addition/Cyclization/Elimination Cascade Reaction
Source: Molecules. 2022 Nov 23;27(23):8167. doi: 10.3390/molecules27238167 (PMC9738611; doi:10.3390/molecules27238167)
Supplement: Supplementary file 1 [file molecules-27-08167-s001.zip]

Archive with 1 entries (1 files):
- molecules-2034157-supplementary.pdf
